# Supplementary material for: Argatroban as an Add-On to rtPA in Acute Ischemic Stroke: A Systematic Review and Meta-Analysis
Source: J Clin Med. 2024 Jan 18;13(2):563. doi: 10.3390/jcm13020563 (PMC10816854; doi:10.3390/jcm13020563)
Supplement: Supplementary file 1 [file jcm-13-00563-s001.zip]

Archive with 1 entries (1 files):
- jcm-2771575-supplementary.pdf
